# Supplementary material for: Cardiovascular safety of Janus kinase inhibitors: A pharmacovigilance study from 2012–2023
Source: PLoS One. 2025 May 12;20(5):e0322849. doi: 10.1371/journal.pone.0322849 (PMC12068705; doi:10.1371/journal.pone.0322849)
Supplement: S1 Data — (ZIP) [file pone.0322849.s001.zip]

Archive with 9 entries (8 files):
- Supporting information/
- Supporting information/S2 Table.docx
- __MACOSX/Supporting information/._S2 Table.docx
- Supporting information/S1 Table.docx
- __MACOSX/Supporting information/._S1 Table.docx
- Supporting information/S4 Table.docx
- __MACOSX/Supporting information/._S4 Table.docx
- Supporting information/S3 Table.docx
- __MACOSX/Supporting information/._S3 Table.docx
